# Supplementary material for: Changes in Stress-Mediated Markers in a Human Cardiomyocyte Cell Line under Hyperglycemia
Source: Int J Mol Sci. 2021 Oct 7;22(19):10802. doi: 10.3390/ijms221910802 (PMC8509354; doi:10.3390/ijms221910802)
Supplement: Supplementary file 1 [file ijms-22-10802-s001.zip]

Archive with 1 entries (1 files):
- ijms-1392834-supplementary.pdf
